# Supplementary material for: Clinical impact of subclonal EGFR T790M mutations in advanced-stage EGFR-mutant non-small-cell lung cancers
Source: Nat Commun. 2021 Mar 19;12:1780. doi: 10.1038/s41467-021-22057-8 (PMC7979775; doi:10.1038/s41467-021-22057-8)
Supplement: Supplementary file 3 — Source Data [file 41467_2021_22057_MOESM3_ESM.xlsx]

## Sheet: Fig5b_PC9
Fig 5b: PC9
Experiment no.1	log [OSI] M	PC9_OSI			PC9_OSI + BYL-719 (500nM)			PC9-PIK3CAm_OSI			PC9-PIK3CAm_OSI + BYL-719 (500nM)			PC9_OSI + AZD8835 (500nM)			PC9-PIK3CAm_OSI + AZD8835 (500nM)
	-14	95.0976	100	98.4947	97.5391	100	100.165	100.942	98.9376	100.121	92.4287	86.6266	120.945	100	99.8571	99.771	96.049	97.131	106.82
	-8.5	83.7562	85.5098	85.7935	74.7889	77.5401	80.2475	90.9859	95.9601	106.239	91.3813	92.6369	95.7809	77.3652	72.2774	65.5548	99.5799	104.676	98.8785
	-8	40.0613	37.5971	46.7002	34.3867	35.4717	32.9244	98.2021	108.889	117.736	74.7791	81.1875	87.1695	35.5136	32.4823	26.5011	94.5179	100.118	87.7704
	-7.5	16.0306	16.0683	18.0467	14.104	14.142	12.4224	94.185	103.66	104.968	46.0543	53.5499	56.9637	13.7002	11.8262	8.65128	66.0787	64.3529	50.5616
	-7	6.29887	6.43889	7.12209	5.68281	6.02066	5.63418	84.316	86.7366	89.3347	35.1298	43.3498	46.5413	4.51432	4.53312	3.55324	51.1193	50.2209	40.9744
	-6.5	6.11644	6.2462	6.68471	5.51215	6.25993	5.20948	78.8275	86.1502	89.73	36.3822	44.0349	46.9145	3.98723	3.92313	3.63569	52.6804	53.0138	42.8692
	-6	6.78779	7.17226	7.36586	6.63404	7.24503	6.00633	75.1438	91.7151	89.0879	39.2195	47.9159	49.6983	5.06927	4.61512	3.95099	57.6966	57.7805	46.7679
	-5.5	5.68134	5.0604	5.7623	3.86396	4.74223	4.16685	63.5054	71.0631	76.1022	22.0958	24.128	34.3081	3.98995	3.38563	3.09252	39.7465	38.5748	28.7365
	-5	0.069552	0.062482	0.072288	0.070131	0.068394	0.054281	0.136169	0.261587	0.336408	0.106577	0.109414	0.195392	0.066141	0.075201	0.065688	0.186627	0.181518	0.227217
Experiment no.3	log [OSI] M	PC9_OSI			PC9_OSI + BYL-719 (500nM)			PC9-PIK3CAm_OSI			PC9-PIK3CAm_OSI + BYL-719 (500nM)		PC9_OSI + AZD8835 (500nM)			PC9-PIK3CAm_OSI + AZD8835 (500nM)
	-14	93.1236	100.052	106.824	95.589	104.7	99.7109	93.4947	107.837	98.6686	99.5631	100.437	97.594	94.124	108.282	96.3305	100.717	102.953
	-8.5	96.4625	91.0607	106.985	77.7125	81.3186	85.0334	95.3101	122.269	111.921	99.0876	102.463	89.8232	85.8112	76.2032	113.493	104.918	115.547
	-8	62.9894	78.7591	91.1833	28.5335	31.6282	31.2096	94.2208	117.549	112.194	98.2982	108.91	34.7126	34.4035	25.4138	109.747	98.0921	100.473
	-7.5	23.5352	36.1296	44.0477	9.77121	9.94695	9.77121	80.2195	103.661	98.4871	57.4555	59.5662	12.0648	11.9817	9.97431	71.6584	56.3799	54.3991
	-7	13.0403	14.7154	24.8487	7.22947	7.93098	7.21232	74.5968	91.9516	86.1779	44.0831	45.7229	9.8245	7.64415	6.62003	51.0134	41.5149	42.4134
	-6.5	14.2108	15.9898	14.6712	7.85954	7.77811	8.77537	69.7809	89.8739	83.7262	41.9922	45.8467	8.95154	8.39999	7.19882	49.5484	36.9999	38.3394
	-6	17.2305	20.9294	21.9346	10.0027	10.5399	9.03969	76.033	93.1316	81.7026	48.7284	49.2888	9.97158	9.55757	8.99512	51.4392	48.2874	41.9536
	-5.5	9.59044	10.5045	11.7479	0.738663	0.287178	0.357187	76.5513	90.8623	84.8913	16.2204	24.0897	0.566536	0.266926	0.198832	29.7538	24.7406	22.6995
	-5	0.095809	0.08077	0.063549	0.020002	0.02286	0.051435	1.88115	6.14069	4.32127	0.038868	0.067733	0.034047	0.029961	0.014981	0.070742	0.054417	0.04037
Experiment no.2	log [OSI] M	PC9_OSI		PC9_OSI + BYL-719 (500nM)			PC9-PIK3CAm_OSI			PC9-PIK3CAm_OSI + BYL-719 (500nM)			PC9_OSI + AZD8835 (500nM)			PC9-PIK3CAm_OSI + AZD8835 (500nM)
	-14	101.898	98.1021	99.8126	101.896	98.2912	91.3549	102.39	106.255	89.0425	103.116	107.842	100	95.7668	94.8462	110.85	99.6205	89.5292
	-8.5	91.1698	88.0906	78.1292	98.167	83.3212	96.0299	107.805	115.023	96.605	106.797	109.187	91.3441	88.5494	81.24	117.874	109.868	96.6454
	-8	42.1464	41.9734	22.2248	24.485	25.8694	98.9011	105.366	114.728	96.165	110.065	103.816	31.8607	27.7633	26.6	115.988	111.39	97.151
	-7.5	14.4105	10.7877	6.19596	6.18258	5.61942	95.5687	108.251	110.21	81.5296	81.4316	88.1117	9.41143	8.3673	7.84324	100.25	84.0459	70.208
	-7	7.86143	5.76622	3.71282	3.68177	3.38122	87.6409	96.9679	88.6701	55.1141	52.9186	60.5257	4.47712	4.17993	3.55713	60.2662	53.4887	47.4799
	-6.5	6.85928	6.07353	4.38033	5.08383	4.65542	82.8894	86.3591	90.4162	51.0017	56.1084	54.0508	5.89426	5.72821	5.74603	53.615	52.3113	42.381
	-6	10.5218	9.89938	6.76211	6.69004	6.45654	84.6668	100.935	92.6033	54.295	60.4125	62.8862	7.62547	7.26062	6.93155	62.0276	58.265	50.2742
	-5.5	0.046574	0.350912	0.128101	0.075726	0.038187	61.3512	66.3114	69.7477	41.2366	48.9334	49.9961	0.221739	0.183364	0.195122	52.3806	46.8029	35.6309
	-5	0.011902	0.011476	0.012486	0.012567	0.01127	0.102111	0.184939	0.200387	0.850703	1.00895	1.28887	0.010532	0.009882	0.011541	0.843307	0.954105	0.895054

## Sheet: Fig5b_PC9-T790M
Fig 5b: PC9-T790M
Experiment no.1	log [OSI] M	PC9-T790M_OSI			PC9-T790M_OSI + BYL-719 (500nM)			PC9-T790M-PIK3CAm_OSI			PC9-T790M-PIK3CAm_OSI + BYL-719 (500nM)			PC9-T790M_OSI + AZD8835 (500nM)			PC9-T790M-PIK3CAm_OSI + AZD8835 (500nM)
	-14	105.819	95.36	98.8212	92.7953	109.764	97.4412	98.7682	97.326	103.906	103.27	103.088	93.642	94.5475	102.656	102.797	94.5716	103.667	101.761
	-8.5	104.452	105.959	110.274	88.9141	93.5464	89.4681	95.0457	104.126	119.159	96.3269	103.051	98.8239	90.208	91.2969	88.8306	96.1464	90.1459	84.0056
	-8	47.6708	56.3804	62.4473	14.5652	19.9282	22.9674	123.535	112.12	116.027	70.9444	80.5786	88.0344	56.5355	57.2015	51.9907	71.9858	59.5215	66.7627
	-7.5	10.2204	11.4596	10.4338	3.06823	3.45056	3.19753	98.8288	96.3907	106.23	30.3156	33.3324	34.9396	5.90942	5.84477	5.89696	32.4083	26.7551	27.9316
	-7	8.34592	8.33032	9.66218	2.63106	2.78025	2.58558	69.9861	80.6972	80.9329	20.9317	27.0523	29.0265	3.54675	3.42283	3.9846	24.2116	20.0996	20.7864
	-6.5	7.97739	8.46245	9.25544	2.71358	1.4039	2.90072	69.9621	83.2564	85.1202	22.9557	27.0972	28.209	4.25074	3.51632	4.0617	22.7356	18.9977	21.396
	-6	8.52258	7.78072	8.98859	3.03652	2.95894	3.63678	63.9803	78.035	84.7579	21.4357	22.2574	29.2425	4.66131	3.94676	4.3053	22.0362	20.5348	16.5972
	-5.5	1.28188	0.869684	1.71055	0.706044	0.864718	0.48772	53.5876	69.4455	66.9788	17.0368	20.0541	21.4929	1.61153	2.10897	1.76967	20.2533	16.0224	17.3432
	-5	0.026427	0.046438	0.023075	0.047953	0.043925	0.019103	0.827735	1.10384	1.0476	1.02685	1.55156	1.35147	0.051242	0.055815	0.047458	1.44074	1.3361	1.07856
Experiment no.3	log [OSI] M	PC9-T790M_OSI			PC9-T790M_OSI + BYL-719 (500nM)			PC9-T790M-PIK3CAm_OSI			PC9-T790M-PIK3CAm_OSI + BYL-719 (500nM)			PC9-T790M_OSI + AZD8835 (500nM)			PC9-T790M-PIK3CAm_OSI + AZD8835 (500nM)
	-14	107.009	101.288	91.7035	94.5068	101.944	103.55	98.3456	106.221	103.906	103.025	101.795	95.1803	97.522	100.641	101.838	112.35	93.7422	93.9083
	-8.5	111.805	89.0088	98.6002	105.883	128.481	118.847	102.336	109.368	95.8759	100.621	98.1207	95.485	106.242	102.975	93.1102	111.017	98.7534	100.624
	-8	57.8584	71.4779	62.5633	58.9349	70.6846	56.6416	103.711	101.236	113.181	60.3822	80.432	80.5071	42.9848	28.5327	37.0595	88.3073	81.0521	75.6614
	-7.5	11.6729	12.9768	13.9761	17.4748	17.4466	17.5473	97.465	83.5823	100.365	26.3185	31.5398	29.824	4.44015	4.09606	4.63701	63.5158	65.8615	54.9746
	-7	7.50988	8.75446	8.90754	15.0924	14.2597	15.8104	68.4563	58.3564	61.2573	24.0269	21.1988	21.9957	4.18212	3.45016	3.48061	29.6244	30.3711	21.0941
	-6.5	8.09905	7.80769	8.01499	14.228	14.6144	13.829	70.4657	57.2465	63.2657	17.2224	18.8602	20.255	3.92286	3.6583	3.42854	23.9389	23.2382	20.6461
	-6	7.42127	9.1266	9.28701	13.5594	13.9367	13.5471	65.3675	76.5647	63.3562	18.5491	18.2112	18.2711	4.64748	4.53817	3.62513	24.9547	24.0581	21.7675
	-5.5	3.24003	3.76322	3.42293	8.99328	11.1118	9.75653	53.5748	59.3562	48.8749	11.2238	9.89529	11.1227	1.05471	1.24096	1.10011	28.5862	26.5366	24.0315
	-5	0.0666157	0.0266716	0.0458852	0.364001	0.202894	0.190307	0.23782	1.266	1.07489	0.245697	0.27412	0.274706	0.048127	0.039834	0.041601	3.55342	2.42302	1.30461
Experiment no.2	log [OSI] M	PC9-T790M_OSI		PC9-T790M_OSI + BYL-719 (500nM)			PC9-T790M-PIK3CAm_OSI			PC9-T790M-PIK3CAm_OSI + BYL-719 (500nM)			PC9-T790M_OSI + AZD8835 (500nM)			PC9-T790M-PIK3CAm_OSI + AZD8835 (500nM)
	-14	95.3797	104.62	91.5006	107.067	101.432	100	107.78	105.785	94.5068	101.944	103.55		109.293	90.7066	101.624	104.033	94.3431
	-8.5	99.1198	107.066	75.1354	89.359	75.6655	115.499	111.41	110.745	105.883	128.481	118.847	88.9388	92.5878	74.1018	125.294	122.55	104.983
	-8	70.2351	68.625	34.1158	50.7651	44.7621	104.911	121.218	116.081	58.9349	70.6846	56.6416	54.6845	62.0549	47.8824	80.3548	64.0983	55.6709
	-7.5	26.0906	27.7784	6.91306	9.39231	10.1165	75.3558	81.5628	83.5868	17.4748	17.4466	17.5473	16.8507	18.6992	18.5472	24.6316	17.9046	14.1763
	-7	4.23207	4.68742	1.75613	1.6395	2.18502	51.5988	61.2438	58.3987	15.0924	14.2597	15.8104	2.75766	3.23422	2.65904	17.4544	11.553	13.031
	-6.5	4.76731	4.43839	2.01525	1.86185	1.62621	58.2336	60.4211	64.1059	14.228	14.6144	13.829	1.92103	1.96939	2.15406	18.1854	14.6401	11.6629
	-6	5.26712	5.0285	1.94156	1.93457	1.96155	60.4485	59.3954	59.5728	13.5594	13.9367	13.5471	2.46904	2.47187	2.68888	17.0354	13.9045	11.4359
	-5.5	5.13513	4.24249	1.80409	1.90856	1.71963	38.5261	50.0279	51.0214	8.99328	11.1118	9.75653	2.61304	3.23155	2.53641	10.805	11.1333	8.33771
	-5	0.12174	0.073113	0.121382	0.112852	0.110894	0.213087	0.239997	0.388554	0.364001	0.202894	0.190307	0.126247	0.138495	0.129859	0.154511	0.165017	0.251625

## Sheet: Fig5b_HCC827
Fig 5b: HCC827
Experiment no.1	log [OSI] M	HCC827_OSI			HCC827_OSI + BYL-719 (500nM)			HCC827-PIK3CAm_OSI			HCC827-PIK3CAm_OSI + BYL-719 (500nM)			HCC827_OSI + AZD8835 (500nM)			HCC827-PIK3CAm_OSI + AZD8835 (500nM)
	-14	109.951	93.7365	96.3126	104.575	102.388	93.0367	102.048	97.2841	100.668	100.879	105.567	93.5548	93.1246	96.1246	110.751	114.248	95.1533	90.5989
	-8.5	105.969	98.4649	90.5659	112.745	86.7998	100.475	103.471	114.882	115.424	91.2009	80.2295	66.9207	83.8827	84.1549	87.9346	71.6803	69.516	59.5637
	-8	39.9697	40.7734	37.7279	21.3596	22.8298	22.8198	94.3731	97.7181	96.0589	53.1034	48.9087	45.8367	22.5773	20.5681	19.1474	50.6286	46.8617	42.3916
	-7.5	23.9224	22.759	20.5445	13.1235	14.1542	10.3372	84.4047	91.2785	98.5568	55.5178	46.5362	46.4059	11.2749	12.406	12.1038	44.5989	43.4713	40.7446
	-7	17.0396	17.8975	19.0315	9.6677	11.8396	10.7807	76.6984	91.9696	99.2744	50.5074	49.6594	50.8786	10.9978	9.09193	10.0941	52.6752	43.8808	41.1874
	-6.5	16.5792	16.4983	16.1879	11.0807	11.6166	9.46587	78.8843	96.9714	95.2746	46.3134	46.9681	45.3921	10.131	10.089	9.573	43.7294	41.6449	45.3772
	-6	14.4475	15.9086	15.7355	9.48913	11.0366	9.14362	75.4343	91.3181	96.3606	47.7115	40.7219	43.1176	8.09948	8.79231	7.37951	44.6476	37.7487	36.1448
	-5.5	9.64094	10.7029	11.8014	6.231	6.6529	5.86153	62.3197	71.7036	72.0604	29.7606	29.8508	24.6325	5.18242	5.65461	5.69521	30.7545	28.3027	21.8785
	-5	0.023915	0.025562	0.030898	0.017189	0.032988	0.023439	1.04993	1.39182	3.5035	4.29041	2.33853	2.2527	0.027941	0.021703	0.024954	5.01193	2.79278	4.10629
Experiment no.2	log [OSI] M	HCC827_OSI			HCC827_OSI + BYL-719 (500nM)			HCC827-PIK3CAm_OSI			HCC827-PIK3CAm_OSI + BYL-719 (500nM)			HCC827_OSI + AZD8835 (500nM)			HCC827-PIK3CAm_OSI + AZD8835 (500nM)
	-14	101.615	102.241	96.1445	107.748	102.144	90.108	110.361	98.2494	91.3901	110.236	93.0925	96.6723	95.8392	102.53	101.631	100.062	100.775	99.1632
	-8.5	101.362	93.085	71.6018	109.521	90.2894	91.6323	99.2474	82.3017	100.965	102.156	64.1895	57.9495	83.1852	94.196	104.918	66.1637	60.6385	82.3722
	-8	34.9267	32.6204	31.1416	23.2475	25.4052	27.2704	75.5827	74.7482	83.6217	58.8762	52.8811	48.2833	25.0524	24.1821	23.3502	40.9167	48.5084	53.1294
	-7.5	16.4928	15.5152	14.9549	11.89	10.9802	12.1024	60.8434	71.6397	74.8938	49.2218	46.3875	48.5754	12.7832	11.4531	10.2821	35.0426	36.1394	34.9277
	-7	13.3387	11.5922	13.561	10.4934	8.52615	11.8717	63.7564	71.8273	73.9141	50.1375	51.4101	49.234	12.8677	11.4289	10.956	36.2541	39.0221	39.5778
	-6.5	13.2221	13.5808	12.2301	9.50898	8.73843	10.8968	57.4945	77.1995	73.2315	49.2356	46.3591	50.1266	9.01179	8.43637	8.9587	39.686	41.6853	39.1946
	-6	10.7418	11.1487	11.9069	8.43701	7.11481	9.22264	56.0627	64.8419	65.5396	35.0549	45.3404	42.7422	7.56284	6.89954	7.858	37.4775	34.4288	31.576
	-5.5	9.85847	9.84857	8.27848	6.02987	6.74087	6.69793	40.1719	50.2344	47.6411	28.9791	29.91	32.0892	6.93451	6.2911	5.90925	24.4678	24.4182	22.882
	-5	0.079	0.04115	0.039225	0.030738	0.029105	0.029969	0.929895	1.08867	0.182508	0.495577	1.18941	1.61323	0.022237	0.03703	0.022335	2.40025	1.15217	1.02362
Experiment no.3	log [OSI] M	HCC827_OSI			HCC827_OSI + BYL-719 (500nM)			HCC827-PIK3CAm_OSI			HCC827-PIK3CAm_OSI + BYL-719 (500nM)			HCC827_OSI + AZD8835 (500nM)			HCC827-PIK3CAm_OSI + AZD8835 (500nM)
	-14	95.4418	102.205	102.353	99.3766	104.188	96.436	111.843	100.81	87.3466	107.576	100.561	91.8626	86.0633	107.774	106.163	89.1154	108.111	102.774
	-8.5	107.613	97.9487	81.0451	101.38	81.4206	75.8194	111.494	89.4845	68.5588	95.9035	84.3434	76.3608	84.3124	85.8634	106.343	79.4405	74.8189	79.0246
	-8	44.6297	30.4004	32.8111	21.931	26.711	24.1041	77.235	64.7673	56.8775	58.6556	69.4806	70.5671	33.0393	27.6796	40.4224	67.5414	61.8805	59.0411
	-7.5	15.0884	14.0638	13.5452	14.1582	11.7636	12.9326	65.1963	59.8893	51.6448	61.382	63.67	63.1202	12.7211	11.9781	14.5787	69.3553	61.1121	55.7114
	-7	11.5467	12.5189	11.9322	10.3651	10.5568	10.3346	68.1568	60.3426	54.1359	55.8245	68.0646	70.2906	11.0646	9.83817	13.1303	67.0865	55.3365	54.8855
	-6.5	9.63475	10.9689	9.85337	12.099	8.13814	10.111	70.9681	56.1296	50.2352	56.0077	58.9968	62.6016	9.46217	9.40159	11.2012	66.0343	59.0013	54.6823
	-6	7.84367	9.74084	9.779	8.72663	10.3483	8.79933	61.1831	52.2603	50.3223	52.447	67.4741	58.0929	9.36975	9.70236	11.0278	60.8449	51.5825	49.7589
	-5.5	7.47002	6.21425	5.98705	6.62617	6.75856	6.58589	41.5228	43.4292	38.6975	34.6239	33.8489	39.8586	7.60515	6.42892	8.23221	44.6488	34.7964	35.0968
	-5	0.032595	0.021642	0.044521	0.159401	0.131892	0.13005	0.935261	0.779985	1.50421	3.04301	3.72553	6.94078	0.121975	0.150991	0.410657	6.53709	4.27502	3.21314

## Sheet: Fig5c
Fig 5c
		EGFR T790M VAF			PIK3CA H1047R VAF
	PC9	0.05	0.03	0.07	0.01	0.04	0.01
	PC9-T790M	11.34	11.04	11.45	0.01	0.01	0.05
	PC9-PIK3CAm_clone#20	0.19	0.01	0.03	23.71	25.62	26.12

## Sheet: Fig5d
Fig 5d
PC9 / PC9-T790M / PC9-PIK3CAm_clone#20 (ratio 65:30:5)
		PIK3CA H1047R VAF			EGFR T790M VAF
	week 0	1.21	1.16	1.06	2.74	2.93	2.91
	week 1	15.11	14.91	14.41	1.39	1.48	1.61
	week 2	26.93	26.67	25.34	0.45	0.37	0.39
	week 3	28.3	29.7	28.2	0.129	0.109	0.0957
PC9 / PC9-T790M / PC9-PIK3CAm_clone#20 (ratio 90:5:5)
		PIK3CA H1047R VAF			EGFR T790M VAF
	week 0	1.06	1.14	1.06	0.46	0.51	0.47
	week 1	15.72	15.29	15	0.37	0.27	0.29
	week 2	26.85	26.04	26.86	0.11	0.08	0.11
	week 3	28.3	27.1	29.2	0.0538	0.0406	0.0696

## Sheet: Fig5e
Fig 5e
Order	Sample	Treatment
1	PC9	-
2	PC9	OSI
3	PC9-PIK3CAm	-
4	PC9-PIK3CAm	OSI
5	PC9-PIK3CAm	OSI+BYL-719 100nM
6	PC9-PIK3CAm	OSI+BYL-719 300nM
7	PC9-PIK3CAm	OSI+BYL-719 1000nM
8	PC9-PIK3CAm	OSI+AZD8835 100nM
9	PC9-PIK3CAm	OSI+AZD8835 300nM
10	PC9-PIK3CAm	OSI+AZD8835 1000nM
Antibody	CST cat.no.	Dilution
P-AKT S473	4060	1:1000
T-AKT	9272	1:1000
P-ERK T202/Y204	9101	1:1000
T-ERK1/2	9102	1:1000
P-S6 S235/236	4858	1:1000
P-FRA1	3880	1:1000
T-FRA1	5281	1:1000
P-EGFR	2234	1:1000
T-EGFR	4267	1:1000
GAPDH	5174	1:2000

## Sheet: Suppl Fig 7c_PC9 (3D)
Fig S7c: PC9 (3D)
Experiment no.1	log [Osi] M	PC9_OSI		PC9_OSI+BYL-719 (500nM)		PC9-PIK3CAm_OSI		PC9-PIK3CAm_OSI+BYL-719 (500nM)		PC9_OSI+AZD8835 (500nM)		PC9-PIK3CAm_OSI+AZD8835 (500nM)
	1e-10	100.7	99.3002	101.392	98.6077	71.8916	76.691	80.6381	119.362	91.9969	83.5853	81.8609	118.139
	3e-10	104.371	93.8904	85.2075	99.0764	71.9406	81.0605	73.7031	101.36	89.35	110.65	76.8001	90.4683
	1e-09	88.1004	80.2345	73.3465	40.8631	93.8044	106.196	53.344	73.3599	67.1473	67.5633	76.5464	94.7046
	3e-09	29.3209	42.7853	23.695	17.0149	65.8098	114.243	46.2226	46.3745	28.2014	24.5969	65.9926	50.5022
	1e-08	7.42963	7.673	5.82489	6.0466	40.5831	46.8635	11.6404	17.3198	4.91123	6.12858	12.1719	14.7195
	3e-08	5.8756	5.17482	6.09025	6.2258	13.5725	13.5943	8.34801	10.0149	5.97971	6.1402	7.91579	8.49587
	1e-07	5.08295	5.90102	5.85705	6.6003	8.43484	9.90132	7.65659	8.47722	6.60475	8.03749	7.71494	8.9306
Experiment no.2	log [Osi] M	PC9_OSI		PC9_OSI+BYL-719 (500nM)		PC9-PIK3CAm_OSI		PC9-PIK3CAm_OSI+BYL-719 (500nM)		PC9_OSI+AZD8835 (500nM)		PC9-PIK3CAm_OSI+AZD8835 (500nM)
	1e-10	109.723	90.2768	102.844	97.1564	79.0978	111.943	110.606	89.3941	91.3567	108.643	100.177	99.8234
	3e-10	87.6018	86.1082	85.8817	86.2134	94.9527	87.6611	76.4187	95.9327	100.011	90.2753	97.8614	100.294
	1e-09	66.5421	72.2931	52.6442	52.4841	80.604	119.396	98.7579	89.381	60.9375	58.9307	72.9729	74.16
	3e-09	26.4066	26.907	16.662	16.8156	79.9408	75.8117	63.83	53.8763	17.4328	18.8577	28.5982	40.9721
	1e-08	4.44669	3.57385	5.21903	5.16675	34.4734	31.3203	19.4008	16.415	2.87343	3.82162	10.7142	9.23943
	3e-08	3.23614	3.71788	5.31705	5.55885	25.2705	23.4092	9.10628	12.7934	3.35541	3.98111	7.91178	9.34407
	1e-07	3.57137	4.46655	5.04748	5.31705	23.062	21.7388	11.3055	12.9507	4.06524	4.96085	8.58542	9.78553
Experiment no.3	log [Osi] M	PC9_OSI		PC9_OSI+BYL-719 (500nM)		PC9-PIK3CAm_OSI		PC9-PIK3CAm_OSI+BYL-719 (500nM)		PC9_OSI+AZD8835 (500nM)		PC9-PIK3CAm_OSI+AZD8835 (500nM)
	1e-10	104.456	95.5444	92.7532	96.4624	100.637	99.363	99.5809	100.419	111.978	88.0216	93.5912	106.409
	3e-10	77.6802	85.9123	88.4244	111.576	98.8789	96.8111	88.3881	101.086	93.5618	94.7618	94.6862	104.685
	1e-09	61.5023	65.8629	74.0698	84.1217	103.013	83.6925	89.9755	96.9995	74.9482	76.7733	91.6976	90.5103
	3e-09	45.355	33.7743	28.6709	27.9354	67.3269	71.0489	59.5317	64.2274	31.3323	27.4983	52.3812	63.3231
	1e-08	10.3416	7.27121	6.8705	7.82313	41.9194	44.3817	18.9113	17.3224	5.11147	6.33529	11.9018	11.0741
	3e-08	5.42855	4.88398	6.9371	7.07608	14.0639	13.9059	9.32956	10.0468	5.82118	6.07493	8.65731	8.89705
	1e-07	4.47901	5.07507	6.86761	7.42355	10.9871	12.3436	10.2206	11.2812	6.08286	7.47716	9.50448	11.1599
